# Supplementary material for: Unique Tubulin-Based Structures in the Zoonotic Apicomplexan Parasite Cryptosporidium parvum
Source: Microorganisms. 2021 Sep 10;9(9):1921. doi: 10.3390/microorganisms9091921 (PMC8464796; doi:10.3390/microorganisms9091921)
Supplement: Supplementary file 1 [file microorganisms-09-01921-s001.zip]

Archive with 1 entries (1 files):
- microorganisms-1355617-supplementary.pdf
